# Supplementary material for: Improving the Accuracy of Single-Nucleotide Variant Diagnosis Using On–Off Discriminating Primers
Source: Biosensors (Basel). 2023 Mar 13;13(3):380. doi: 10.3390/bios13030380 (PMC10046569; doi:10.3390/bios13030380)
Supplement: Supplementary file 1 [file biosensors-13-00380-s001.zip]

Archive with 1 entries (1 files):
- biosensors-2232776-supplementary.pdf
